# Supplementary material for: A genomic basis of vocal rhythm in birds
Source: Nat Commun. 2024 Apr 23;15:3095. doi: 10.1038/s41467-024-47305-5 (PMC11039653; doi:10.1038/s41467-024-47305-5)
Supplement: Supplementary file 4 — Supplementary Data 1 [file 41467_2024_47305_MOESM4_ESM.xlsx]

## Sheet: Sheet1
Table S16. List of whole-genome samples used in this study. The species is assigned only for allopatric individuals, whereas we provide the proportion of pusillus ancestry (0 = pure extoni and 1 = pure pusillus) for sympatric individuals.
ID	Latitude	Longitude	Location	Site	Country	Species	Prop.
							pusillus
AR93112	-25.9958	31.7496	Tshaneni	Sympatric	Eswatini		0.599
AR93113	-25.9958	31.7496	Tshaneni	Sympatric	Eswatini		0.9778
AR93114	-25.963	31.5479	Mpofu	Sympatric	Eswatini		0.0453
AR93118	-26.0282	31.699	Tshaneni	Sympatric	Eswatini		0.5374
AR93123	-26.026	31.6967	Tshaneni	Sympatric	Eswatini		0.9778
AR93139	-30.7096	30.1723	Lake Eland	Allopatric	Eswatini	pusillus
AR93142	-25.6951	31.0729	Barberton Mountainlands	Allopatric	South Africa	extoni
AR93166	-26.0281	31.6604	Mpofu	Sympatric	Eswatini		0.0477
AS28702	-26.348	31.532	Dombeya	Sympatric	Eswatini		0.9933
AS28703	-26.383	31.5451	Dinedor	Sympatric	Eswatini		0.9684
AS28705	-25.9555	31.5572	Mpofu	Sympatric	Eswatini		0.0424
AS28706	-25.9539	31.5609	Mpofu	Sympatric	Eswatini		0.0549
AS28707	-25.9539	31.5609	Mpofu	Sympatric	Eswatini		0.2976
AS32001	-25.9972	31.6636	Tshaneni	Sympatric	Eswatini		0.8864
AS32003	-26.0039	31.7467	Tshaneni	Sympatric	Eswatini		0.7824
AS32013	-26.0978	31.6904	Tshaneni	Sympatric	Eswatini		0.8761
AS32022	-26.012	31.7461	Tshaneni	Sympatric	Eswatini		0.0985
AS32023	-26.0042	31.8468	Volinde	Sympatric	Eswatini		0.8638
AS32024	-26.0045	31.8441	Volinde	Sympatric	Eswatini		0.7656
AS32028	-25.5065	31.0196	Tipperary	Allopatric	South Africa	extoni
AS32032	-25.3032	30.5046	Buffelskloof	Allopatric	South Africa	extoni
AS39210	-18.11	24.3006	Chobe	Allopatric	South Africa	extoni
AS39217	-25.966	31.7108	Tshaneni	Sympatric	Eswatini		0.5936
AS39218	-26.0006	31.8425	Volinde	Sympatric	Eswatini		0.9595
AS39219	-25.9662	31.71	Volinde	Sympatric	Eswatini		0.5949
AS39220	-26.0026	31.825	Volinde	Sympatric	Eswatini		0.175
AS39221	-26.0645	31.7413	Tshaneni	Sympatric	Eswatini		0.2669
AS39222	-26.0091	31.8447	Volinde	Sympatric	Eswatini		0.9565
AS39223	-26.0244	31.6849	Tshaneni	Sympatric	Eswatini		0.7966
AS39225	-25.9555	31.7118	Tshaneni	Sympatric	Eswatini		0.9297
AS39227	-26.0508	31.692	Tshaneni	Sympatric	Eswatini		0.5252
AS39229	-26.0942	31.6721	Tshaneni	Sympatric	Eswatini		0.7386
AS39231	-26.0108	31.8254	Volinde	Sympatric	Eswatini		0.9772
AS39232	-25.9821	31.7433	Tshaneni	Sympatric	Eswatini		0.9828
AS39233	-26.0051	31.7538	Tshaneni	Sympatric	Eswatini		0.9695
AS39235	-26.1199	31.6802	Tshaneni	Sympatric	Eswatini		0.9043
AS39237	-26.0194	31.7561	Tshaneni	Sympatric	Eswatini		0.9735
AS39238	-26.0201	31.7577	Tshaneni	Sympatric	Eswatini		0.9738
AS39239	-26.0127	31.7692	Tshaneni	Sympatric	Eswatini		0.9683
AS39240	-26.0163	31.7627	Tshaneni	Sympatric	Eswatini		0.7544
AS39241	-26.1259	31.7348	Tshaneni	Sympatric	Eswatini		0.3712
AS39244	-25.9202	31.6065	Mpofu	Sympatric	Eswatini		0.1106
AS39245	-25.9121	31.6111	Mpofu	Sympatric	Eswatini		0.6135
AS39247	-25.916	31.598	Mpofu	Sympatric	Eswatini		0.0625
AS39248	-25.9198	31.5931	Mpofu	Sympatric	Eswatini		0.2333
AS39251	-25.9123	31.5942	Mpofu	Sympatric	Eswatini		0.0344
AS39253	-25.9234	31.5693	Mpofu	Sympatric	Eswatini		0.1748
AS39261	-26.3726	31.5541	Dinedor	Sympatric	Eswatini		0.9781
AS39266	-26.4262	31.806	Mpaka	Sympatric	Eswatini		0.9872
AS39276	-25.5771	28.486	Seringveld	Allopatric	South Africa	extoni
AS39277	-25.5844	28.4867	Seringveld	Allopatric	South Africa	extoni
AS39282	-25.572	28.501	Seringveld	Allopatric	South Africa	extoni
AS39284	-25.7566	28.5001	Cullinan	Allopatric	South Africa	extoni
AS39285	-25.7566	28.5001	Cullinan	Allopatric	South Africa	extoni
AS39291	-26.0188	31.7654	Tshaneni	Sympatric	Eswatini		0.9694
AS39294	-26.0001	31.6641	Tshaneni	Sympatric	Eswatini		0.2688
AS39295	-26.0283	31.7005	Tshaneni	Sympatric	Eswatini		0.9806
AS39298	-26.0088	31.8449	Volinde	Sympatric	Eswatini		0.9842
AS39301	-25.9135	31.5834	Mpofu	Sympatric	Eswatini		0.5293
AS39302	-26.0122	31.769	Tshaneni	Sympatric	Eswatini		0.936
AS39304	-26.0063	31.7567	Tshaneni	Sympatric	Eswatini		0.9734
AS39306	-26.3708	31.5529	Dinedor	Sympatric	Eswatini		0.5586
AS39307	-26.3718	31.5535	Dinedor	Sympatric	Eswatini		0.9576
AS39314	-26.3987	31.692	Malindza	Sympatric	Eswatini		0.9602
AS39315	-26.0279	31.678	Tshaneni	Sympatric	Eswatini		0.746
AS39317	-26.0628	31.6789	Tshaneni	Sympatric	Eswatini		0.9734
AS39320	-26.1082	31.801	Tshaneni	Sympatric	Eswatini		0.9611
AS39326	-25.9696	31.5463	Mpofu	Sympatric	Eswatini		0.042
AS39329	-25.9165	31.587	Mpofu	Sympatric	Eswatini		0.8113
AS39331	-25.9469	31.5825	Mpofu	Sympatric	Eswatini		0.1157
AS39333	-25.9204	31.6085	Mpofu	Sympatric	Eswatini		0.1512
AS39341	-25.9167	31.6056	Mpofu	Sympatric	Eswatini		0.059
AS39344	-26.3677	31.5661	Dinedor	Sympatric	Eswatini		0.9823
AS39352	-26.0097	31.8246	Volinde	Sympatric	Eswatini		0.977
AS39353	-25.9556	31.7116	Tshaneni	Sympatric	Eswatini		0.8075
AS39355	-26.0743	31.6819	Tshaneni	Sympatric	Eswatini		0.9643
AS39358	-25.978	31.7441	Tshaneni	Sympatric	Eswatini		0.9722
AS39359	-26.017	31.7128	Tshaneni	Sympatric	Eswatini		0.9609
AS53140	-25.5725	28.4783	Seringveld	Allopatric	South Africa	extoni
AS53141	-25.5725	28.4783	Seringveld	Allopatric	South Africa	extoni
AS53142	-25.5685	28.4675	Seringveld	Allopatric	South Africa	extoni
AS53144	-25.5685	28.4675	Seringveld	Allopatric	South Africa	extoni
AS53150	-25.6439	28.4616	Ubali PF	Allopatric	South Africa	extoni
AS53153	-25.5889	28.4891	Seringveld	Allopatric	South Africa	extoni
AS53154	-25.5905	28.4919	Seringveld	Allopatric	South Africa	extoni
AS53160	-25.5731	28.5742	DeTweede Spruit	Allopatric	South Africa	extoni
AS53162	-25.7565	28.4996	Cullinan	Allopatric	South Africa	extoni
AS53163	-25.7595	28.5012	Cullinan	Allopatric	South Africa	extoni
AS53169	-25.5687	28.4945	Seringveld	Allopatric	South Africa	extoni
AS53174	-25.5588	28.5742	DeTweede Spruit	Allopatric	South Africa	extoni
AS53177	-25.5622	28.5652	DeTweede Spruit	Allopatric	South Africa	extoni
AS53180	-25.5713	28.4712	Seringveld	Allopatric	South Africa	extoni
AS53181	-29.8551	30.7277	Shongweni	Allopatric	South Africa	pusillus
AS53184	-29.8593	30.7104	Shongweni	Allopatric	South Africa	pusillus
AS53192	-25.9835	31.6738	Tshaneni	Sympatric	Eswatini		0.9153
AS53193	-26.0042	31.8468	Volinde	Sympatric	Eswatini		0.9484
AS53198	-25.9837	31.6645	Tshaneni	Sympatric	Eswatini		0.5269
AS53200	-26.099	31.6901	Tshaneni	Sympatric	Eswatini		0.1783
AS53201	-25.9974	31.7668	Tshaneni	Sympatric	Eswatini		0.8903
AS53203	-26.0037	31.7631	Tshaneni	Sympatric	Eswatini		0.9667
AS53215	-25.9808	31.6719	Tshaneni	Sympatric	Eswatini		0.0513
AS53221	-26.3919	31.7025	Sikhuphe	Sympatric	Eswatini		0.9715
AS53225	-26.006	31.8336	Volinde	Sympatric	Eswatini		0.355
AS53228	-26.0645	31.7323	Tshaneni	Sympatric	Eswatini		0.1007
AS53229	-25.9931	31.6639	Tshaneni	Sympatric	Eswatini		0.4838
AS53231	-25.969	31.7361	Tshaneni	Sympatric	Eswatini		0.7802
AS53232	-25.9687	31.7438	Tshaneni	Sympatric	Eswatini		0.9263
AS53235	-25.905	31.604	Mpofu	Sympatric	Eswatini		0.0309
AS53240	-25.9131	31.5967	Mpofu	Sympatric	Eswatini		0.1258
AS53242	-25.9855	31.6582	Mpofu	Sympatric	Eswatini		0.9016
AS53243	-25.9196	31.5947	Mpofu	Sympatric	Eswatini		0.199
AS53244	-25.9142	31.5988	Mpofu	Sympatric	Eswatini		0.2209
AS53245	-25.9197	31.6039	Mpofu	Sympatric	Eswatini		0.0322
AS53250	-25.9261	31.5711	Mpofu	Sympatric	Eswatini		0.9286
AS53251	-25.9262	31.563	Mpofu	Sympatric	Eswatini		0.9445
AS53254	-25.934	31.5652	Mpofu	Sympatric	Eswatini		0.9631
AS53255	-25.9605	31.5512	Mpofu	Sympatric	Eswatini		0.1719
AS53256	-25.9695	31.7094	Tshaneni	Sympatric	Eswatini		0.0581
AS53261	-26.0982	31.7044	Tshaneni	Sympatric	Eswatini		0.7999
AS53262	-26.0774	31.6705	Tshaneni	Sympatric	Eswatini		0.4822
AS53264	-25.9682	31.5502	Mpofu	Sympatric	Eswatini		0.5139
AS53274	-25.9905	31.7627	Tshaneni	Sympatric	Eswatini		0.0755
AS53275	-25.9072	31.6015	Mpofu	Sympatric	Eswatini		0.0352
AS53280	-25.9196	31.5926	Mpofu	Sympatric	Eswatini		0.0835
AS53282	-27.0485	31.942	Big Bend	Allopatric	Eswatini	pusillus
AS53286	-26.8584	32.0036	Big Bend	Allopatric	Eswatini	pusillus
AS53287	-26.8601	32.0053	Big Bend	Allopatric	Eswatini	pusillus
AS53288	-26.8605	32.0052	Big Bend	Allopatric	Eswatini	pusillus
bPogPus	-26.2311	31.9905	Mlawula	Sympatric	Eswatini		0.8981
DCK1	-29.578	30.2887	Doreen Clark	Allopatric	Eswatini	pusillus
Isoseq	-29.8592	30.7005	Shongweni	Allopatric	South Africa	pusillus
OR10	-25.5685	28.5012	Seringveld	Allopatric	South Africa	extoni
OR11	-25.5566	28.5849	DeTweede Spruit	Allopatric	South Africa	extoni
OR18	-25.5739	28.5739	DeTweede Spruit	Allopatric	South Africa	extoni
R01tink	-25.5691	28.4635	Seringveld	Allopatric	South Africa	extoni
R11tink	-25.5701	28.4774	Seringveld	Allopatric	South Africa	extoni
R14tink	-29.2128	31.4178	Harold Jonson	Allopatric	Eswatini	pusillus
R19tink	-29.2128	31.4178	Shongweni	Allopatric	South Africa	pusillus
