# Supplementary material for: A genomic basis of vocal rhythm in birds
Source: Nat Commun. 2024 Apr 23;15:3095. doi: 10.1038/s41467-024-47305-5 (PMC11039653; doi:10.1038/s41467-024-47305-5)
Supplement: Supplementary file 5 — Supplementary Data 2 [file 41467_2024_47305_MOESM5_ESM.xlsx]

## Sheet: Sheet1
Table S17. List of individuals sequenced using ddRAD. The species is assigned only for allopatric individuals and provides the proportion of pusillus ancestry from fastSTRUCTURE for all individuals.
ID	Latitude	Longitude	Location	Site	Country	Species	Prop.
							pusillus
AR93101	-24.5403	30.7966	Blyde Canyon	Allopatric	South Africa	extoni	0.00001
AR93102	-24.5335	30.7887	Blyde Canyon	Allopatric	South Africa	extoni	0.000026
AR93103	-24.5239	30.7938	Blyde Canyon	Allopatric	South Africa	extoni	0.000013
AR93104	-24.5186	30.8041	Blyde Canyon	Allopatric	South Africa	extoni	0.000021
AR93105	-24.5186	30.8041	Blyde Canyon	Allopatric	South Africa	extoni	0.00002
AR93107	-25.4858	30.5785	Nelspruit	Allopatric	South Africa	extoni	0.005794
AR93109	-25.486	30.9747	Nelspruit	Allopatric	South Africa	extoni	0.01707
AR93110	-25.6838	31.7309	Mahushe Shongwe	Sympatric	South Africa	extoni	0.158213
AR93112	-25.9958	31.7496	Tshaneni	Sympatric	Eswatini		0.520828
AR93113	-25.9958	31.7496	Tshaneni	Sympatric	Eswatini		0.963237
AR93114	-25.963	31.5479	Mpofu	Sympatric	Eswatini		0.056728
AR93115	-25.9607	31.5511	Mpofu	Sympatric	Eswatini		0.384746
AR93116	-25.9607	31.5455	Mpofu	Sympatric	Eswatini		0.119088
AR93117	-26.0533	31.6868	Tshaneni	Sympatric	Eswatini		0.078692
AR93118	-26.0282	31.699	Tshaneni	Sympatric	Eswatini		0.523524
AR93119	-26.0281	31.7057	Tshaneni	Sympatric	Eswatini		0.76469
AR93120	-26.0281	31.7057	Tshaneni	Sympatric	Eswatini		0.935218
AR93121	-26.0275	31.7139	Tshaneni	Sympatric	Eswatini		0.976797
AR93122	-26.0275	31.7139	Tshaneni	Sympatric	Eswatini		0.305508
AR93123	-26.026	31.6967	Tshaneni	Sympatric	Eswatini		0.980678
AR93124	-25.9524	31.5593	Mpofu	Sympatric	Eswatini		0.055346
AR93125	-25.9524	31.5593	Mpofu	Sympatric	Eswatini		0.020745
AR93126	-25.9524	31.5593	Mpofu	Sympatric	Eswatini		0.074709
AR93128	-27.7998	32.2213	Kube Yini	Allopatric	South Africa	pusillus	0.999994
AR93129	-27.7998	32.2213	Kube Yini	Allopatric	South Africa	pusillus	0.999994
AR93130	-27.7892	32.2266	Kube Yini	Allopatric	South Africa	pusillus	0.999992
AR93131	-27.7878	32.2332	Kube Yini	Allopatric	South Africa	pusillus	0.999993
AR93132	-27.7878	32.2332	Kube Yini	Allopatric	South Africa	pusillus	0.999989
AR93133	-30.2716	30.607	Vernon Crookes	Allopatric	South Africa	pusillus	0.999993
AR93134	-30.2716	30.607	Vernon Crookes	Allopatric	South Africa	pusillus	0.999995
AR93135	-30.2713	30.5919	Vernon Crookes	Allopatric	South Africa	pusillus	0.999993
AR93138	-30.7096	30.1723	Lake Eland	Allopatric	South Africa	pusillus	0.999995
AR93139	-30.7096	30.1723	Lake Eland	Allopatric	South Africa	pusillus	0.999994
AR93140	-30.7262	30.1712	Lake Eland	Allopatric	South Africa	pusillus	0.999994
AR93141	-25.6951	31.0729	Barberton Mountainlands	Allopatric	South Africa	extoni	0.010994
AR93142	-25.6951	31.0729	Barberton Mountainlands	Allopatric	South Africa	extoni	0.016341
AR93143	-25.6961	31.0131	Barberton Mountainlands	Allopatric	South Africa	extoni	0.020316
AR93144	-25.6957	31.0713	Barberton Mountainlands	Allopatric	South Africa	extoni	0.021085
AR93145	-25.6957	31.0713	Barberton Mountainlands	Allopatric	South Africa	extoni	0.012225
AR93146	-25.8744	31.7421	Mawewe	Sympatric	South Africa	extoni	0.030922
AR93147	-25.8767	31.7387	Mawewe	Sympatric	South Africa	extoni	0.895784
AR93148	-25.8767	31.7387	Mawewe	Sympatric	South Africa	extoni	0.222028
AR93149	-25.8744	31.7421	Mawewe	Sympatric	South Africa	extoni	0.123656
AR93150	-25.8811	31.7354	Mawewe	Sympatric	South Africa	extoni	0.085523
AR93151	-25.8811	31.7354	Mawewe	Sympatric	South Africa	extoni	0.983014
AR93152	-25.8688	31.7391	Mawewe	Sympatric	South Africa	extoni	0.047095
AR93153	-25.897	31.5601	Mpofu	Sympatric	Eswatini		0.360991
AR93154	-25.8958	31.5609	Mpofu	Sympatric	Eswatini		0.132626
AR93155	-25.9564	31.5592	Mpofu	Sympatric	Eswatini		0.136028
AR93156	-25.9606	31.5597	Mpofu	Sympatric	Eswatini		0.161651
AR93157	-25.9609	31.552	Mpofu	Sympatric	Eswatini		0.371493
AR93158	-25.9609	31.552	Mpofu	Sympatric	Eswatini		0.109159
AR93159	-25.9609	31.552	Mpofu	Sympatric	Eswatini		0.390528
AR93160	-25.9584	31.5473	Mpofu	Sympatric	Eswatini		0.123234
AR93161	-25.9571	31.5429	Mpofu	Sympatric	Eswatini		0.125469
AR93162	-25.9541	31.555	Mpofu	Sympatric	Eswatini		0.337304
AR93163	-25.9482	31.5708	Mpofu	Sympatric	Eswatini		0.143023
AR93165	-26.0281	31.6604	Mpofu	Sympatric	Eswatini		0.079551
AR93166	-26.0281	31.6604	Mpofu	Sympatric	Eswatini		0.948897
AR93167	-26.0318	31.6595	Mpofu	Sympatric	Eswatini		0.440975
AR93168	-25.9341	31.563	Mpofu	Sympatric	Eswatini		0.325903
AR93169	-25.9341	31.563	Mpofu	Sympatric	Eswatini		0.107848
AR93170	-25.9341	31.563	Mpofu	Sympatric	Eswatini		0.327084
AR93171	-25.9341	31.563	Mpofu	Sympatric	Eswatini		0.094164
AR93172	-25.9341	31.563	Mpofu	Sympatric	Eswatini		0.35015
AR93173	-25.9245	31.5669	Mpofu	Sympatric	Eswatini		0.999969
AR93174	-25.9245	31.5669	Mpofu	Sympatric	Eswatini		0.181093
AR93175	-25.9284	31.5724	Mpofu	Sympatric	Eswatini		0.05318
AR93176	-26.3958	31.5503	Dinedor	Sympatric	Eswatini		0.978579
AR93177	-26.3958	31.5503	Dinedor	Sympatric	Eswatini		0.877009
AR93178	-26.3703	31.5532	Dinedor	Sympatric	Eswatini		0.958365
AR93179	-26.3704	31.5527	Dinedor	Sympatric	Eswatini		0.989487
AR93180	-26.3704	31.5527	Dinedor	Sympatric	Eswatini		0.957349
AR93181	-26.3723	31.5535	Dinedor	Sympatric	Eswatini		0.983236
AS28702	-26.348	31.532	Dombeya	Sympatric	Eswatini		0.982538
AS28704	-26.0281	31.7057	Mpofu	Sympatric	Eswatini		0.938935
AS28708	-26.0292	31.7	Tshaneni	Sympatric	Eswatini		0.915558
AS28710	-26.0026	31.8468	Volinde	Sympatric	Eswatini		0.867372
AS32001	-25.9972	31.6636	Tshaneni	Sympatric	Eswatini		0.880873
AS32002	-25.9972	31.6636	Tshaneni	Sympatric	Eswatini		0.903685
AS32003	-26.0039	31.7467	Tshaneni	Sympatric	Eswatini		0.713742
AS32004	-25.8777	31.7402	Mawewe	Sympatric	South Africa	extoni	0.911514
AS32005	-25.8777	31.7402	Mawewe	Sympatric	South Africa	extoni	0.993651
AS32008	-26.349	31.5378	Dombeya	Sympatric	Eswatini		0.367479
AS32009	-26.346	31.537	Dombeya	Sympatric	Eswatini		0.755172
AS32010	-26.3447	31.5355	Dombeya	Sympatric	Eswatini		0.888653
AS32012	-26.0078	31.6642	Tshaneni	Sympatric	Eswatini		0.016155
AS32013	-26.0978	31.6904	Tshaneni	Sympatric	Eswatini		0.847886
AS32014	-26.0888	31.6891	Tshaneni	Sympatric	Eswatini		0.884847
AS32015	-25.9602	31.5504	Mpofu	Sympatric	Eswatini		0.170294
AS32016	-25.9605	31.5498	Mpofu	Sympatric	Eswatini		0.039248
AS32020	-25.9682	31.5344	Mpofu	Sympatric	Eswatini		0.041749
AS32021	-26.0079	31.7474	Tshaneni	Sympatric	Eswatini		0.147162
AS32022	-26.012	31.7461	Tshaneni	Sympatric	Eswatini		0.119465
AS32023	-26.0042	31.8468	Volinde	Sympatric	Eswatini		0.811016
AS32027	-26.0109	31.8244	Volinde	Sympatric	Eswatini		0.965926
AS32030	-25.3422	30.47	Buffelskloof	Allopatric	South Africa	extoni	0.01381
AS32031	-25.3422	30.47	Buffelskloof	Allopatric	South Africa	extoni	0.019249
AS32032	-25.3032	30.5046	Buffelskloof	Allopatric	South Africa	extoni	0.00001
AS32093	-18.1117	24.3081	Chobe	Allopatric	South Africa	extoni	0.000011
AS39211	-18.1088	24.3296	Chobe	Allopatric	South Africa	extoni	0.000012
AS39217	-25.966	31.7108	Tshaneni	Sympatric	Eswatini		0.547839
AS39218	-26.0006	31.8425	Volinde	Sympatric	Eswatini		0.97176
AS39219	-25.9662	31.71	Volinde	Sympatric	Eswatini		0.536525
AS39220	-26.0026	31.825	Volinde	Sympatric	Eswatini		0.195368
AS39221	-26.0645	31.7413	Tshaneni	Sympatric	Eswatini		0.203377
AS39222	-26.0091	31.8447	Volinde	Sympatric	Eswatini		0.958572
AS39223	-26.0244	31.6849	Tshaneni	Sympatric	Eswatini		0.703443
AS39224	-26.018	31.7409	Tshaneni	Sympatric	Eswatini		0.958593
AS39225	-25.9555	31.7118	Tshaneni	Sympatric	Eswatini		0.928514
AS39226	-25.9971	31.6739	Tshaneni	Sympatric	Eswatini		0.835213
AS39227	-26.0508	31.692	Tshaneni	Sympatric	Eswatini		0.514405
AS39228	-26.0982	31.689	Tshaneni	Sympatric	Eswatini		0.88043
AS39229	-26.0942	31.6721	Tshaneni	Sympatric	Eswatini		0.756471
AS39230	-26.0058	31.6884	Tshaneni	Sympatric	Eswatini		0.875735
AS39231	-26.0108	31.8254	Volinde	Sympatric	Eswatini		0.953591
AS39232	-25.9821	31.7433	Tshaneni	Sympatric	Eswatini		0.966706
AS39233	-26.0051	31.7538	Tshaneni	Sympatric	Eswatini		0.944726
AS39234	-26.0109	31.7554	Tshaneni	Sympatric	Eswatini		0.982312
AS39235	-26.1199	31.6802	Tshaneni	Sympatric	Eswatini		0.891551
AS39236	-25.9955	31.8423	Volinde	Sympatric	Eswatini		0.506287
AS39237	-26.0194	31.7561	Tshaneni	Sympatric	Eswatini		0.959208
AS39238	-26.0201	31.7577	Tshaneni	Sympatric	Eswatini		0.953436
AS39239	-26.0127	31.7692	Tshaneni	Sympatric	Eswatini		0.92049
AS39240	-26.0163	31.7627	Tshaneni	Sympatric	Eswatini		0.689212
AS39241	-26.1259	31.7348	Tshaneni	Sympatric	Eswatini		0.308654
AS39242	-26.1257	31.7388	Tshaneni	Sympatric	Eswatini		0.988795
AS39243	-26.1257	31.7388	Tshaneni	Sympatric	Eswatini		0.891521
AS39244	-25.9202	31.6065	Mpofu	Sympatric	Eswatini		0.130505
AS39245	-25.9121	31.6111	Mpofu	Sympatric	Eswatini		0.530521
AS39246	-25.9084	31.6073	Mpofu	Sympatric	Eswatini		0.103555
AS39247	-25.916	31.598	Mpofu	Sympatric	Eswatini		0.092281
AS39248	-25.9198	31.5931	Mpofu	Sympatric	Eswatini		0.237859
AS39249	-25.913	31.5978	Mpofu	Sympatric	Eswatini		0.461413
AS39250	-25.9123	31.5942	Mpofu	Sympatric	Eswatini		0.04585
AS39251	-25.9123	31.5942	Mpofu	Sympatric	Eswatini		0.086724
AS39252	-25.9215	31.5869	Mpofu	Sympatric	Eswatini		0.121775
AS39253	-25.9234	31.5693	Mpofu	Sympatric	Eswatini		0.175185
AS39254	-25.9204	31.5679	Mpofu	Sympatric	Eswatini		0.193122
AS39255	-25.9123	31.5841	Mpofu	Sympatric	Eswatini		0.504393
AS39257	-25.9091	31.5841	Mpofu	Sympatric	Eswatini		0.116669
AS39258	-26.3748	31.5546	Dinedor	Sympatric	Eswatini		0.960053
AS39259	-26.3708	31.553	Dinedor	Sympatric	Eswatini		0.934536
AS39260	-26.3708	31.553	Dinedor	Sympatric	Eswatini		0.07217
AS39261	-26.3726	31.5541	Dinedor	Sympatric	Eswatini		0.908579
AS39262	-26.3726	31.5541	Dinedor	Sympatric	Eswatini		0.983193
AS39263	-26.3773	31.556	Dinedor	Sympatric	Eswatini		0.958949
AS39264	-26.3773	31.556	Dinedor	Sympatric	Eswatini		0.945937
AS39265	-26.0195	31.7554	Tshaneni	Sympatric	Eswatini		0.982357
AS39266	-26.4262	31.806	Mpaka	Sympatric	Eswatini		0.979168
AS39276	-25.5771	28.486	Seringveld	Allopatric	South Africa	extoni	0.000007
AS39277	-25.5844	28.4867	Seringveld	Allopatric	South Africa	extoni	0.000006
AS39280	-25.5589	28.574	DeTweede Spruit	Allopatric	South Africa	extoni	0.000006
AS39281	-25.564	28.483	Seringveld	Allopatric	South Africa	extoni	0.000006
AS39282	-25.572	28.501	Seringveld	Allopatric	South Africa	extoni	0.000006
AS39284	-25.7566	28.5001	Cullinan	Allopatric	South Africa	extoni	0.000008
AS39285	-25.7566	28.5001	Cullinan	Allopatric	South Africa	extoni	0.000007
AS39289	-29.8548	30.7165	Shongweni	Allopatric	South Africa	pusillus	0.999995
AS39290	-26.0188	31.7654	Tshaneni	Sympatric	Eswatini		0.997578
AS39291	-26.0188	31.7654	Tshaneni	Sympatric	Eswatini		0.987322
AS39292	-26.0062	31.7553	Tshaneni	Sympatric	Eswatini		0.825688
AS39293	-26.0062	31.7553	Tshaneni	Sympatric	Eswatini		0.720837
AS39294	-26.0001	31.6641	Tshaneni	Sympatric	Eswatini		0.230201
AS39295	-26.0283	31.7005	Tshaneni	Sympatric	Eswatini		0.982381
AS39296	-26.06	31.6837	Tshaneni	Sympatric	Eswatini		0.98393
AS39297	-26.1256	31.7026	Tshaneni	Sympatric	Eswatini		0.504951
AS39298	-26.0088	31.8449	Volinde	Sympatric	Eswatini		0.959797
AS39299	-26.009	31.8448	Volinde	Sympatric	Eswatini		0.433251
AS39300	-25.9198	31.5931	Mpofu	Sympatric	Eswatini		0.262807
AS39301	-25.9135	31.5834	Mpofu	Sympatric	Eswatini		0.408943
AS39302	-26.0122	31.769	Tshaneni	Sympatric	Eswatini		0.943839
AS39303	-26.0045	31.8441	Volinde	Sympatric	Eswatini		0.987698
AS39304	-26.0063	31.7567	Tshaneni	Sympatric	Eswatini		0.961244
AS39305	-26.0063	31.7567	Tshaneni	Sympatric	Eswatini		0.958855
AS39306	-26.3708	31.5529	Dinedor	Sympatric	Eswatini		0.5029
AS39307	-26.3718	31.5535	Dinedor	Sympatric	Eswatini		0.957427
AS39308	-26.0109	31.8473	Volinde	Sympatric	Eswatini		0.91156
AS39310	-26.0133	31.8477	Volinde	Sympatric	Eswatini		0.743875
AS39311	-26.017	31.8481	Volinde	Sympatric	Eswatini		0.451022
AS39312	-26.4289	31.8061	Mpaka	Sympatric	Eswatini		0.971335
AS39313	-26.4027	31.6854	Mpaka	Sympatric	Eswatini		0.046576
AS39314	-26.3987	31.692	Mpaka	Sympatric	Eswatini		0.97352
AS39315	-26.0279	31.678	Tshaneni	Sympatric	Eswatini		0.705844
AS39317	-26.0628	31.6789	Tshaneni	Sympatric	Eswatini		0.999989
AS39318	-26.0936	31.7522	Tshaneni	Sympatric	Eswatini		0.686965
AS39319	-26.1082	31.8012	Tshaneni	Sympatric	Eswatini		0.965254
AS39320	-26.1082	31.801	Tshaneni	Sympatric	Eswatini		0.966324
AS39321	-26.1082	31.801	Tshaneni	Sympatric	Eswatini		0.833615
AS39322	-26.1051	31.8021	Tshaneni	Sympatric	Eswatini		0.986264
AS39323	-26.1038	31.8018	Tshaneni	Sympatric	Eswatini		0.982886
AS39324	-25.9258	31.5415	Mpofu	Sympatric	Eswatini		0.067031
AS39325	-26.0087	31.8448	Mpofu	Sympatric	Eswatini		0.388761
AS39326	-25.9696	31.5463	Mpofu	Sympatric	Eswatini		0.062708
AS39327	-25.9696	31.5463	Mpofu	Sympatric	Eswatini		0.02619
AS39328	-25.9165	31.587	Mpofu	Sympatric	Eswatini		0.083954
AS39329	-25.9165	31.587	Mpofu	Sympatric	Eswatini		0.796377
AS39330	-25.9102	31.5869	Mpofu	Sympatric	Eswatini		0.410619
AS39331	-25.9469	31.5825	Mpofu	Sympatric	Eswatini		0.097082
AS39332	-26.0169	31.7555	Tshaneni	Sympatric	Eswatini		0.99999
AS39334	-25.9071	31.6039	Mpofu	Sympatric	Eswatini		0.018488
AS39335	-26.1121	31.7964	Tshaneni	Sympatric	Eswatini		0.903248
AS39336	-25.9226	31.5735	Mpofu	Sympatric	Eswatini		0.146756
AS39337	-25.9117	31.5698	Mpofu	Sympatric	Eswatini		0.044829
AS39338	-25.9203	31.5684	Mpofu	Sympatric	Eswatini		0.084449
AS39339	-26.0884	31.7839	Tshaneni	Sympatric	Eswatini		0.752512
AS39340	-26.0884	31.7839	Tshaneni	Sympatric	Eswatini		0.977479
AS39341	-25.9167	31.6056	Mpofu	Sympatric	Eswatini		0.062193
AS39342	-26.377	31.5541	Dinedor	Sympatric	Eswatini		0.97884
AS39343	-26.3711	31.5628	Dinedor	Sympatric	Eswatini		0.953472
AS39344	-26.3677	31.5661	Dinedor	Sympatric	Eswatini		0.97901
AS39345	-26.3677	31.5661	Dinedor	Sympatric	Eswatini		0.83865
AS39346	-26.3658	31.5689	Dinedor	Sympatric	Eswatini		0.981995
AS39347	-26.3716	31.5674	Dinedor	Sympatric	Eswatini		0.989954
AS39348	-26.3709	31.5629	Dinedor	Sympatric	Eswatini		0.995808
AS39349	-26.3757	31.5549	Dinedor	Sympatric	Eswatini		0.815957
AS39350	-26.0116	31.7534	Tshaneni	Sympatric	Eswatini		0.296714
AS39351	-26.0116	31.7534	Tshaneni	Sympatric	Eswatini		0.927737
AS39352	-26.0097	31.8246	Volinde	Sympatric	Eswatini		0.975755
AS39353	-25.9556	31.7116	Tshaneni	Sympatric	Eswatini		0.776241
AS39354	-26.0743	31.6819	Tshaneni	Sympatric	Eswatini		0.976345
AS39355	-26.0743	31.6819	Tshaneni	Sympatric	Eswatini		0.980964
AS39356	-25.9874	31.6619	Tshaneni	Sympatric	Eswatini		0.963396
AS39357	-26.002	31.6858	Tshaneni	Sympatric	Eswatini		0.934733
AS39358	-25.978	31.7441	Tshaneni	Sympatric	Eswatini		0.965896
AS39359	-26.017	31.7128	Tshaneni	Sympatric	Eswatini		0.96377
AS39360	-26.0344	31.7015	Tshaneni	Sympatric	Eswatini		0.959405
AS39361	-26.0712	31.7513	Tshaneni	Sympatric	Eswatini		0.313284
AS39362	-26.0752	31.7636	Tshaneni	Sympatric	Eswatini		0.793939
AS39363	-25.9984	31.7664	Tshaneni	Sympatric	Eswatini		0.849711
AS39364	-25.9964	31.7659	Tshaneni	Sympatric	Eswatini		0.961238
AS39365	-26.0961	31.7591	Tshaneni	Sympatric	Eswatini		0.703571
AS39366	-26.0304	31.7677	Tshaneni	Sympatric	Eswatini		0.915566
AS39367	-25.9663	31.7113	Tshaneni	Sympatric	Eswatini		0.994769
AS39368	-25.97	31.7092	Tshaneni	Sympatric	Eswatini		0.987716
AS39369	-25.97	31.7092	Tshaneni	Sympatric	Eswatini		0.99173
AS39371	-26.3911	31.6874	Mpaka	Sympatric	Eswatini		0.968526
AS53140	-25.5725	28.4783	Seringveld	Allopatric	South Africa	extoni	0.000006
AS53141	-25.5725	28.4783	Seringveld	Allopatric	South Africa	extoni	0.000006
AS53142	-25.5685	28.4675	Seringveld	Allopatric	South Africa	extoni	0.000006
AS53143	-25.5685	28.4675	Seringveld	Allopatric	South Africa	extoni	0.000006
AS53144	-25.5685	28.4675	Seringveld	Allopatric	South Africa	extoni	0.000006
AS53145	-25.5738	28.4679	Seringveld	Allopatric	South Africa	extoni	0.000006
AS53146	-25.5891	28.483	Seringveld	Allopatric	South Africa	extoni	0.000006
AS53147	-25.6439	28.4616	Ubali PF	Allopatric	South Africa	extoni	0.000006
AS53148	-25.6439	28.4616	Ubali PF	Allopatric	South Africa	extoni	0.000006
AS53149	-25.6439	28.4616	Ubali PF	Allopatric	South Africa	extoni	0.000006
AS53150	-25.6439	28.4616	Ubali PF	Allopatric	South Africa	extoni	0.000006
AS53151	-25.6439	28.4616	Ubali PF	Allopatric	South Africa	extoni	0.000006
AS53152	-25.5892	28.483	Seringveld	Allopatric	South Africa	extoni	0.000006
AS53153	-25.5889	28.4891	Seringveld	Allopatric	South Africa	extoni	0.000006
AS53154	-25.5905	28.4919	Seringveld	Allopatric	South Africa	extoni	0.000006
AS53155	-25.5846	28.4292	Seringveld	Allopatric	South Africa	extoni	0.000006
AS53156	-25.5851	28.4302	Seringveld	Allopatric	South Africa	extoni	0.000006
AS53157	-25.5626	28.5638	DeTweede Spruit	Allopatric	South Africa	extoni	0.000006
AS53158	-25.5703	28.5727	DeTweede Spruit	Allopatric	South Africa	extoni	0.000006
AS53159	-25.5731	28.5742	DeTweede Spruit	Allopatric	South Africa	extoni	0.000006
AS53160	-25.5731	28.5742	DeTweede Spruit	Allopatric	South Africa	extoni	0.000006
AS53161	-25.5731	28.5742	DeTweede Spruit	Allopatric	South Africa	extoni	0.000006
AS53162	-25.7565	28.4996	Cullinan	Allopatric	South Africa	extoni	0.000006
AS53163	-25.7595	28.5012	Cullinan	Allopatric	South Africa	extoni	0.000006
AS53164	-25.7683	28.487	Seringveld	Allopatric	South Africa	extoni	0.000006
AS53165	-25.7683	28.487	Seringveld	Allopatric	South Africa	extoni	0.000007
AS53166	-25.7406	28.4907	Cullinan	Allopatric	South Africa	extoni	0.000006
AS53167	-25.7436	28.4796	Cullinan	Allopatric	South Africa	extoni	0.000006
AS53168	-25.7674	28.5163	Kunga Lodge	Allopatric	South Africa	extoni	0.000006
AS53169	-25.5687	28.4945	Seringveld	Allopatric	South Africa	extoni	0.000006
AS53170	-25.5737	28.4922	Seringveld	Allopatric	South Africa	extoni	0.000006
AS53171	-25.5731	28.5742	DeTweede Spruit	Allopatric	South Africa	extoni	0.000006
AS53172	-25.5731	28.5742	DeTweede Spruit	Allopatric	South Africa	extoni	0.000006
AS53173	-25.5543	28.5723	DeTweede Spruit	Allopatric	South Africa	extoni	0.000006
AS53174	-25.5588	28.5742	DeTweede Spruit	Allopatric	South Africa	extoni	0.000006
AS53175	-25.5588	28.5742	DeTweede Spruit	Allopatric	South Africa	extoni	0.000006
AS53176	-25.6368	28.4628	Ubali PF	Allopatric	South Africa	extoni	0.000006
AS53177	-25.5622	28.5652	DeTweede Spruit	Allopatric	South Africa	extoni	0.000006
AS53178	-25.5858	28.4286	Seringveld	Allopatric	South Africa	extoni	0.000006
AS53179	-25.5688	28.4689	Seringveld	Allopatric	South Africa	extoni	0.000006
AS53181	-29.8551	30.7277	Shongweni	Allopatric	South Africa	pusillus	0.999995
AS53182	-29.8551	30.7277	Shongweni	Allopatric	South Africa	pusillus	0.999995
AS53183	-29.8488	30.716	Shongweni	Allopatric	South Africa	pusillus	0.999995
AS53184	-29.8593	30.7104	Shongweni	Allopatric	South Africa	pusillus	0.999995
AS53185	-29.8643	30.7221	Shongweni	Allopatric	South Africa	pusillus	0.999995
AS53186	-29.8593	30.7104	Shongweni	Allopatric	South Africa	pusillus	0.999995
AS53187	-28.7806	31.667	KwaBulawayo	Allopatric	South Africa	extoni	0.999995
AS53188	-26.0226	31.7554	Tshaneni	Sympatric	Eswatini		0.96388
AS53189	-25.9739	31.708	Tshaneni	Sympatric	Eswatini		0.552913
AS53190	-26.0268	31.711	Tshaneni	Sympatric	Eswatini		0.855853
AS53191	-26.0271	31.6647	Tshaneni	Sympatric	Eswatini		0.517462
AS53192	-25.9835	31.6738	Tshaneni	Sympatric	Eswatini		0.909644
AS53193	-26.0042	31.8468	Volinde	Sympatric	Eswatini		0.979393
AS53194	-26.0052	31.755	Tshaneni	Sympatric	Eswatini		0.745497
AS53195	-26.062	31.7749	Tshaneni	Sympatric	Eswatini		0.698132
AS53196	-26.062	31.7749	Tshaneni	Sympatric	Eswatini		0.954156
AS53197	-26.0996	31.7997	Tshaneni	Sympatric	Eswatini		0.887409
AS53198	-25.9837	31.6645	Tshaneni	Sympatric	Eswatini		0.531084
AS53199	-26.028	31.678	Tshaneni	Sympatric	Eswatini		0.985504
AS53200	-26.099	31.6901	Tshaneni	Sympatric	Eswatini		0.157383
AS53201	-25.9974	31.7668	Tshaneni	Sympatric	Eswatini		0.8787
AS53202	-25.9799	31.7248	Tshaneni	Sympatric	Eswatini		0.953273
AS53203	-26.0037	31.7631	Tshaneni	Sympatric	Eswatini		0.952722
AS53204	-26.081	31.6952	Tshaneni	Sympatric	Eswatini		0.922143
AS53205	-26.081	31.6952	Tshaneni	Sympatric	Eswatini		0.996349
AS53206	-26.0949	31.6717	Tshaneni	Sympatric	Eswatini		0.493365
AS53207	-25.9638	31.7053	Tshaneni	Sympatric	Eswatini		0.988085
AS53208	-25.9525	31.7184	Tshaneni	Sympatric	Eswatini		0.99817
AS53209	-26.0332	31.7729	Tshaneni	Sympatric	Eswatini		0.980551
AS53210	-26.008	31.7471	Tshaneni	Sympatric	Eswatini		0.857799
AS53211	-26.0348	31.7451	Tshaneni	Sympatric	Eswatini		0.771254
AS53212	-26.0553	31.688	Tshaneni	Sympatric	Eswatini		0.89793
AS53213	-26.0223	31.8478	Volinde	Sympatric	Eswatini		0.965878
AS53214	-26.0235	31.8767	Tshaneni	Sympatric	Eswatini		0.999991
AS53215	-25.9808	31.6719	Tshaneni	Sympatric	Eswatini		0.051719
AS53216	-26.0037	31.6887	Tshaneni	Sympatric	Eswatini		0.982947
AS53217	-26.0469	31.6682	Tshaneni	Sympatric	Eswatini		0.953894
AS53218	-26.1057	31.8034	Tshaneni	Sympatric	Eswatini		0.962151
AS53219	-26.0823	31.6709	Tshaneni	Sympatric	Eswatini		0.917467
AS53220	-26.4276	31.7387	Mpaka	Sympatric	Eswatini		0.97371
AS53221	-26.3919	31.7025	Mpaka	Sympatric	Eswatini		0.97515
AS53222	-26.3894	31.7041	Mpaka	Sympatric	Eswatini		0.988989
AS53223	-26.394	31.6987	Mpaka	Sympatric	Eswatini		0.964901
AS53224	-26.3884	31.6653	Mpaka	Sympatric	Eswatini		0.999412
AS53225	-26.006	31.8336	Volinde	Sympatric	Eswatini		0.42115
AS53226	-26.0122	31.754	Tshaneni	Sympatric	Eswatini		0.902097
AS53227	-26.0645	31.7323	Tshaneni	Sympatric	Eswatini		0.515352
AS53228	-26.0645	31.7323	Tshaneni	Sympatric	Eswatini		0.115554
AS53229	-25.9931	31.6639	Tshaneni	Sympatric	Eswatini		0.392259
AS53230	-25.9931	31.6639	Tshaneni	Sympatric	Eswatini		0.999984
AS53231	-25.969	31.7361	Tshaneni	Sympatric	Eswatini		0.765585
AS53232	-25.9687	31.7438	Tshaneni	Sympatric	Eswatini		0.918247
AS53233	-25.9687	31.7438	Tshaneni	Sympatric	Eswatini		0.93064
AS53234	-25.9657	31.71	Mpofu	Sympatric	Eswatini		0.326261
AS53235	-25.905	31.604	Mpofu	Sympatric	Eswatini		0.0337
AS53236	-25.905	31.604	Mpofu	Sympatric	Eswatini		0.053673
AS53237	-25.9072	31.6018	Mpofu	Sympatric	Eswatini		0.43871
AS53238	-25.9072	31.6018	Mpofu	Sympatric	Eswatini		0.169976
AS53239	-25.9131	31.5967	Mpofu	Sympatric	Eswatini		0.174208
AS53240	-25.9131	31.5967	Mpofu	Sympatric	Eswatini		0.152002
AS53241	-25.9853	31.6582	Tshaneni	Sympatric	Eswatini		0.974901
AS53242	-25.9855	31.6582	Mpofu	Sympatric	Eswatini		0.882378
AS53243	-25.9196	31.5947	Mpofu	Sympatric	Eswatini		0.14798
AS53244	-25.9142	31.5988	Mpofu	Sympatric	Eswatini		0.200917
AS53245	-25.9197	31.6039	Mpofu	Sympatric	Eswatini		0.043355
AS53246	-25.9177	31.5882	Mpofu	Sympatric	Eswatini		0.534793
AS53247	-25.9177	31.5882	Mpofu	Sympatric	Eswatini		0.148655
AS53248	-25.9086	31.5836	Mpofu	Sympatric	Eswatini		0.368405
AS53249	-25.9628	31.7293	Tshaneni	Sympatric	Eswatini		0.980165
AS53250	-25.9261	31.5711	Mpofu	Sympatric	Eswatini		0.908671
AS53251	-25.9262	31.563	Mpofu	Sympatric	Eswatini		0.922318
AS53252	-25.9262	31.563	Mpofu	Sympatric	Eswatini		0.994608
AS53253	-25.934	31.5652	Mpofu	Sympatric	Eswatini		0.824719
AS53254	-25.934	31.5652	Mpofu	Sympatric	Eswatini		0.941456
AS53255	-25.9605	31.5512	Mpofu	Sympatric	Eswatini		0.140563
AS53256	-25.9695	31.7094	Tshaneni	Sympatric	Eswatini		0.040135
AS53257	-26.0079	31.7473	Tshaneni	Sympatric	Eswatini		0.960944
AS53258	-26.0079	31.7473	Tshaneni	Sympatric	Eswatini		0.969462
AS53259	-26.0079	31.7473	Tshaneni	Sympatric	Eswatini		0.960658
AS53260	-26.0953	31.7633	Tshaneni	Sympatric	Eswatini		0.749439
AS53261	-26.0982	31.7044	Tshaneni	Sympatric	Eswatini		0.727768
AS53262	-26.0774	31.6705	Tshaneni	Sympatric	Eswatini		0.417467
AS53263	-26.0361	31.6805	Tshaneni	Sympatric	Eswatini		0.275064
AS53264	-25.9682	31.5502	Mpofu	Sympatric	Eswatini		0.493043
AS53265	-26.3554	31.5368	Dombeya	Sympatric	Eswatini		0.991307
AS53266	-26.3554	31.5368	Dombeya	Sympatric	Eswatini		0.954625
AS53267	-26.3756	31.5549	Dinedor	Sympatric	Eswatini		0.973194
AS53268	-26.3756	31.5549	Dinedor	Sympatric	Eswatini		0.992851
AS53269	-26.3787	31.5551	Dinedor	Sympatric	Eswatini		0.977654
AS53270	-26.3849	31.5505	Dinedor	Sympatric	Eswatini		0.955178
AS53271	-26.3541	31.5328	Dombeya	Sympatric	Eswatini		0.965443
AS53272	-25.9939	31.7614	Tshaneni	Sympatric	Eswatini		0.849171
AS53273	-25.9939	31.7614	Tshaneni	Sympatric	Eswatini		0.875247
AS53274	-25.9905	31.7627	Tshaneni	Sympatric	Eswatini		0.086072
AS53275	-25.9072	31.6015	Mpofu	Sympatric	Eswatini		0.039995
AS53276	-25.9071	31.6007	Mpofu	Sympatric	Eswatini		0.085082
AS53278	-25.9196	31.5926	Mpofu	Sympatric	Eswatini		0.943646
AS53279	-25.9196	31.5926	Mpofu	Sympatric	Eswatini		0.693755
AS53280	-25.9196	31.5926	Mpofu	Sympatric	Eswatini		0.11355
AS53281	-25.9196	31.5926	Mpofu	Sympatric	Eswatini		0.300604
AS53282	-27.0485	31.942	Big Bend	Allopatric	Eswatini	pusillus	0.999992
AS53283	-26.0998	31.6893	Tshaneni	Sympatric	Eswatini		0.981044
AS53284	-25.9152	31.6054	Mpofu	Sympatric	Eswatini		0.043739
AS53286	-26.8584	32.0036	Big Bend	Allopatric	Eswatini	pusillus	0.999991
AS53287	-26.8601	32.0053	Big Bend	Allopatric	Eswatini	pusillus	0.986374
AS53288	-26.8605	32.0052	Big Bend	Allopatric	Eswatini	pusillus	0.992756
AS63287	-25.564	28.4827	Seringveld	Allopatric	South Africa	extoni	0.000006
AS63288	-25.564	28.4827	Seringveld	Allopatric	South Africa	extoni	0.000006
AS63289	-25.572	28.4788	Seringveld	Allopatric	South Africa	extoni	0.000006
AS63290	-25.572	28.4788	Seringveld	Allopatric	South Africa	extoni	0.000006
AS63291	-25.572	28.4788	Seringveld	Allopatric	South Africa	extoni	0.000006
AS63292	-25.572	28.4788	Seringveld	Allopatric	South Africa	extoni	0.000006
AS63293	-25.5721	28.4787	Seringveld	Allopatric	South Africa	extoni	0.000006
AS63294	-25.5721	28.4787	Seringveld	Allopatric	South Africa	extoni	0.000006
AS63295	-25.5721	28.4787	Seringveld	Allopatric	South Africa	extoni	0.000007
AS63296	-25.5721	28.4787	Seringveld	Allopatric	South Africa	extoni	0.000006
AS63297	-25.565	28.4869	Seringveld	Allopatric	South Africa	extoni	0.000006
AS63298	-25.576	28.6191	DeTweede Spruit	Allopatric	South Africa	extoni	0.000006
AS63299	-25.5952	28.3235	Buffelsdrift	Allopatric	South Africa	extoni	0.000006
AS63300	-25.59	28.33	Buffelsdrift	Allopatric	South Africa	extoni	0.000006
AS63301	-25.5958	28.3195	Buffelsdrift	Allopatric	South Africa	extoni	0.000007
AS63302	-25.5668	28.4998	Seringveld	Allopatric	South Africa	extoni	0.000006
B-34266	-25.6167	31.1333	Barberton Mountainlands	Allopatric	South Africa	extoni	0.009131
B-34267	-25.6167	31.1333	Barberton Mountainlands	Allopatric	South Africa	extoni	0.028393
C/C	-29.2126	31.4189	Harold Johnson	Allopatric	South Africa	pusillus	0.999993
DC1-K	-29.578	30.2887	Doreen Clark NR	Allopatric	South Africa	pusillus	0.999995
G/G	-29.2126	31.4189	Harold Johnson	Allopatric	South Africa	pusillus	0.999994
Isoseq	-29.8592	30.7005	Shongweni	Allopatric	South Africa	pusillus	0.999995
JF5510	-33.2983	26.5361	Morgan's Bay	Allopatric	South Africa	pusillus	0.999992
JF790a	-32.6881	28.4308	Eastern Cape	Allopatric	South Africa	pusillus	0.999994
K69365	-25.9925	31.7355	Tshaneni	Sympatric	Eswatini		0.534584
OR2	-25.5724	28.4784	Seringveld	Allopatric	South Africa	extoni	0.000009
OR1	-25.5737	28.5739	DeTweede Spruit	Allopatric	South Africa	extoni	0.000007
OR10	-25.5685	28.5012	Seringveld	Allopatric	South Africa	extoni	0.000006
OR11	-25.5566	28.5849	DeTweede Spruit	Allopatric	South Africa	extoni	0.00001
OR12	-25.5636	28.4852	Seringveld	Allopatric	South Africa	extoni	0.000006
OR13	-25.3668	28.4791	Seringveld	Allopatric	South Africa	extoni	0.000008
OR14	-25.5653	28.567	DeTweede Spruit	Allopatric	South Africa	extoni	0.000006
OR15	-25.5653	28.567	DeTweede Spruit	Allopatric	South Africa	extoni	0.000006
OR16	-25.5633	28.5882	DeTweede Spruit	Allopatric	South Africa	extoni	0.000006
OR17	-25.5636	28.589	DeTweede Spruit	Allopatric	South Africa	extoni	0.000006
OR18	-25.5739	28.5739	DeTweede Spruit	Allopatric	South Africa	extoni	0.000006
OR19	-25.5737	28.5739	DeTweede Spruit	Allopatric	South Africa	extoni	0.000006
OR20	-25.5737	28.5739	DeTweede Spruit	Allopatric	South Africa	extoni	0.000006
OR3	-25.5828	28.4853	Seringveld	Allopatric	South Africa	extoni	0.00001
OR4	-25.5828	28.4853	Seringveld	Allopatric	South Africa	extoni	0.000006
OR5	-25.5912	28.4892	Seringveld	Allopatric	South Africa	extoni	0.000006
OR6	-25.5912	28.4892	Seringveld	Allopatric	South Africa	extoni	0.000008
OR7	-25.603	28.5336	Seringveld	Allopatric	South Africa	extoni	0.000012
OR8	-25.5566	28.5849	DeTweede Spruit	Allopatric	South Africa	extoni	0.000006
OR9	-25.5657	28.5014	Seringveld	Allopatric	South Africa	extoni	0.000006
R1	-25.5691	28.4635	Seringveld	Allopatric	South Africa	extoni	0.000006
R2	-25.5538	28.5672	DeTweede Spruit	Allopatric	South Africa	extoni	0.000006
R3	-25.5724	28.4784	Seringveld	Allopatric	South Africa	extoni	0.000006
R4	-25.5724	28.4784	Seringveld	Allopatric	South Africa	extoni	0.000006
R5	-25.5704	28.4635	Seringveld	Allopatric	South Africa	extoni	0.000006
R6	-25.5724	28.4887	Seringveld	Allopatric	South Africa	extoni	0.000006
R7	-25.5696	28.4949	Seringveld	Allopatric	South Africa	extoni	0.000006
R9	-25.5612	28.5642	DeTweede Spruit	Allopatric	South Africa	extoni	0.000006
R10	-25.5618	28.5628	DeTweede Spruit	Allopatric	South Africa	extoni	0.000006
R14	-29.2128	31.4178	Harold Johnson	Allopatric	South Africa	pusillus	0.999995
R15	-29.2128	31.4178	Harold Johnson	Allopatric	South Africa	pusillus	0.999995
R18	-29.8573	30.7259	Shongweni	Allopatric	South Africa	pusillus	0.999995
R19	-29.8562	30.7299	Shongweni	Allopatric	South Africa	pusillus	0.999995
R20	-29.8474	30.722	Shongweni	Allopatric	South Africa	pusillus	0.999995
R15-1	-29.8507	30.7315	Shongweni	Allopatric	South Africa	pusillus	0.999995
R17-1	-29.8554	30.7281	Shongweni	Allopatric	South Africa	pusillus	0.999995
R18-1	-29.8509	30.7311	Shongweni	Allopatric	South Africa	pusillus	0.999995
R19-1	-29.8515	30.7153	Shongweni	Allopatric	South Africa	pusillus	0.999994
R8-1	-29.8641	30.7198	Shongweni	Allopatric	South Africa	pusillus	0.999996
Trans 1	-25.5685	28.4675	Seringveld	Allopatric	South Africa	extoni	0.000006
Trans 2	-25.5981	28.4241	Seringveld	Allopatric	South Africa	extoni	0.000006
Trans 3	-25.5951	28.4194	Seringveld	Allopatric	South Africa	extoni	0.000006
Trans 4	-25.5951	28.4194	Seringveld	Allopatric	South Africa	extoni	0.000006
Trans 5	-25.593	28.3232	Buffelsdrift	Allopatric	South Africa	extoni	0.000006
W/W	-30.2688	30.5928	Vernon Crookes	Allopatric	South Africa	pusillus	0.999994
